# Supplementary material for: Controlled Heat Stress Promotes Myofibrillogenesis during Myogenesis
Source: PLoS One. 2016 Nov 8;11(11):e0166294. doi: 10.1371/journal.pone.0166294 (PMC5100975; doi:10.1371/journal.pone.0166294)
Supplement: S1 Table — (XLSX) [file pone.0166294.s002.xlsx]

## Sheet: Sheet1
Myogenesis genes
Symbol	Description	UniGene	GenBank
Acta1	Actin, alpha 1, skeletal muscle	Mm.214950	NM_009606
Adrb2	Adrenergic receptor, beta 2	Mm.5598	NM_007420
Agrn	Agrin	Mm.273098	NM_021604
Bcl2	B-cell leukemia/lymphoma 2	Mm.257460	NM_009741
Bmp4	Bone morphogenetic protein 4	Mm.6813	NM_007554
Capn2	Calpain 2	Mm.19306	NM_009794
Cast	Calpastatin	Mm.29163	NM_009817
Cav1	Caveolin 1, caveolae protein	Mm.28278	NM_007616
Ctnnb1	Catenin (cadherin associated protein), beta 1	Mm.291928	NM_007614
Hdac5	Histone deacetylase 5	Mm.22665	NM_010412
Igf1	Insulin-like growth factor 1	Mm.268521	NM_010512
Igfbp3	Insulin-like growth factor binding protein 3	Mm.29254	NM_008343
Igfbp5	Insulin-like growth factor binding protein 5	Mm.405761	NM_010518
Mef2c	Myocyte enhancer factor 2C	Mm.24001	NM_025282
Musk	Muscle, skeletal, receptor tyrosine kinase	Mm.16148	NM_010944
Myf5	Myogenic factor 5	Mm.4984	NM_008656
Myf6	Myogenic factor 6	Mm.11	NM_008657
Myod1	Myogenic differentiation 1	Mm.1526	NM_010866
Myog	Myogenin	Mm.16528	NM_031189
Pax7	Paired box gene 7	Mm.218760	NM_011039
Ppp3ca	Protein phosphatase 3, catalytic subunit, alpha isoform	Mm.331389	NM_008913
Rhoa	Ras homolog gene family, member A	Mm.757	NM_016802
Rps6kb1	Ribosomal protein S6 kinase, polypeptide 1	Mm.394280	NM_028259
Utrn	Utrophin	Mm.331784	NM_011682
Myofibrillogenesis genes
Titin complex
Symbol	Description	UniGene	GenBank
Acta1	Actin, alpha 1, skeletal muscle	Mm.214950	NM_009606
Actn3	Actinin alpha 3	Mm.5316	NM_013456
Capn3	Calpain 3	Mm.458021	NM_007601
Cryab	Crystallin, alpha B	Mm.178	NM_009964
Des	Desmin	Mm.6712	NM_010043
Mapk1	Mitogen-activated protein kinase 1	Mm.196581	NM_011949
Neb	Nebulin	Mm.389247	NM_010889
Sgca	Sarcoglycan, alpha (dystrophin-associated glycoprotein)	Mm.18709	NM_009161
Trim63	Tripartite motif-containing 63	Mm.331961	NM_001039048
Ttn	Titin	Mm.373672	NM_011652
Fast-twich fibers
Symbol	Description	UniGene	GenBank
Atp2a1	ATPase, Ca++ transporting, cardiac muscle, fast twitch 1	Mm.35134	NM_007504
Myh2	Myosin, heavy polypeptide 2, skeletal muscle, adult	Mm.425679	NM_001039545
Tnni2	Troponin I, skeletal, fast 2	Mm.39469	NM_009405
Tnnt3	Troponin T3, skeletal, fast	Mm.389992	NM_011620
Slow-twich fibers
Symbol	Description	UniGene	GenBank
Mb	Myoglobin	Mm.404074	NM_013593
Myh1	Myosin, heavy polypeptide 1, skeletal muscle, adult	Mm.477065	NM_030679
Tnnc1	Troponin C, cardiac/slow skeletal	Mm.439921	NM_009393
Tnnt1	Troponin T1, skeletal, slow	Mm.358643	NM_011618
Hypertrophy genes
Symbol	Description	UniGene	GenBank
Acta1	Actin, alpha 1, skeletal muscle	Mm.214950	NM_009606
Acvr2b	Activin receptor IIB	Mm.390239	NM_007397
Adrb2	Adrenergic receptor, beta 2	Mm.5598	NM_007420
Igf1	Insulin-like growth factor 1	Mm.268521	NM_010512
Igfbp5	Insulin-like growth factor binding protein 5	Mm.405761	NM_010518
Myf6	Myogenic factor 6	Mm.11	NM_008657
Myod1	Myogenic differentiation 1	Mm.1526	NM_010866
Rps6kb1	Ribosomal protein S6 kinase, polypeptide 1	Mm.394280	NM_028259
Atrophy genes
Symbol	Description	UniGene	GenBank
Akt1	Thymoma viral proto-oncogene 1	Mm.6645	NM_009652
Akt2	Thymoma viral proto-oncogene 2	Mm.177194	NM_007434
Capn2	Calpain 2	Mm.19306	NM_009794
Fbxo32	F-box protein 32	Mm.292042	NM_026346
Foxo1	Forkhead box O1	Mm.29891	NM_019739
Foxo3	Forkhead box O3	Mm.338613	NM_019740
Mapk1	Mitogen-activated protein kinase 1	Mm.196581	NM_011949
Mapk14	Mitogen-activated protein kinase 14	Mm.311337	NM_011951
Mapk3	Mitogen-activated protein kinase 3	Mm.8385	NM_011952
Mapk8	Mitogen-activated protein kinase 8	Mm.21495	NM_016700
Nfkb1	Nuclear factor of kappa light polypeptide gene enhancer in B-cells 1, p105	Mm.256765	NM_008689
Ppargc1a	Peroxisome proliferative activated receptor, gamma, coactivator 1 alpha	Mm.259072	NM_008904
Ppargc1b	Peroxisome proliferative activated receptor, gamma, coactivator 1 beta	Mm.415302	NM_133249
Trim63	Tripartite motif-containing 63	Mm.331961	NM_001039048
Utrn	Utrophin	Mm.331784	NM_011682
Mitochondrial biogenesis genes
Symbol	Description	UniGene	GenBank
Pparg	Peroxisome proliferator activated receptor gamma	Mm.3020	NM_011146
Ppargc1a	Peroxisome proliferative activated receptor, gamma, coactivator 1 alpha	Mm.259072	NM_008904
Ppargc1b	Peroxisome proliferative activated receptor, gamma, coactivator 1 beta	Mm.415302	NM_133249
Prkaa1	Protein kinase, AMP-activated, alpha 1 catalytic subunit	Mm.207004	NM_001013367
Prkab2	Protein kinase, AMP-activated, beta 2 non-catalytic subunit	Mm.31175	NM_182997
Prkag1	Protein kinase, AMP-activated, gamma 1 non-catalytic subunit	Mm.6670	NM_016781
Prkag3	Protein kinase, AMP-activated, gamma 3 non-catatlytic subunit	Mm.166501	NM_153744
Slc2a4	Solute carrier family 2 (facilitated glucose transporter), member 4	Mm.10661	NM_009204
